# Supplementary material for: 3D Modelling of Mass Transfer into Bio-Composite
Source: Polymers (Basel). 2021 Jul 9;13(14):2257. doi: 10.3390/polym13142257 (PMC8309300; doi:10.3390/polym13142257)
Supplement: Supplementary file 1 [file polymers-13-02257-s001.zip]

Archive with 1 entries (1 files):
- polymers-1274056-supplementary.pdf
